# Supplementary material for: Parental origin of deletions and duplications – about the necessity to check for cryptic inversions
Source: Mol Cytogenet. 2018 Mar 9;11:20. doi: 10.1186/s13039-018-0369-1 (PMC5845138; doi:10.1186/s13039-018-0369-1)
Supplement: Supplementary file 1 — Table S1. Besides details listed in Table 1, karyotype of index patient after GTG-banding and array-CGH, and the locus-specific probes used for the molecular cytogenetic study of the parents of the index patient are provided. No detailed clinical data is given, as this is not of interest for this study; all patients were studied due to developmental delay and or/dysmorphic features. (XLSX 19 kb) [file 13039_2018_369_MOESM1_ESM.xlsx]

## Sheet: Table S1
origin	case number	Karyotype of index	Result in mother	Result in father	Probe proximal (acc. to position numbers)	Probe in critical region	Probe distal (acc. to position numbers)
del(mat) / del(pat) consanguineous	1	46,XN.arr[GRCh37] 2q21.1q21.3(133147448_135474698)x0	del	del	RP11-730G16: 124,231,209-124,301,341	RP11-250H22: 133,317,534-133,401,034	RP11-592G8: 138,700,068-138,791,255
del(mat)	2	46,XX,del(12)(q15q21.2).arr[GRCh37] 12q15q21.2(71280300_78017546)x1	del	n.a.	RP11-1007B5: 70,844,067-71,040,487	RP11-578B14: 71,353,448-71,513,447	RP11-343D23: 77,332,048-77,518,306 (due to size of deletion - within critical region)
del(mat)	3	46,XX.arr[GRCh37] 15q11.2(22770421_23281364)x1	del	normal	RP11-138C5: 20,943,507-21,103,184	RP11-289D12: 22,882,129-22,935,229	RP11-665A22: 28,820,165-28,824,546
del(mat)	4	46,XX.arr[GRCH37] 6q14.3q15(86656653_88346369)x1	del	normal	RP11-707H15: 80,707,912-80,897,787	RP1-214H13: 87,520,233-87,579,263	RP11-21G12: 92,423,900-92,458,812
del(mat)	5	46,XY.arr[GRCh37] 6q22.33(129623624_129796521)x1	del	normal	RP11-638G1: 113,177,824-113,337,017	RP11-530M23: 129,622,676-129,761,798	RP11-95M15: 137,920,930-138,100,885
del(mat)	6	46,XY.arr[GRCh37] Xp22.33(2496132_2699520)x1	del	n.a.	subtel Xpter: ~2.000-5.000	RP11-457M7: 2,610,927-2,780,571	RP11-23N11: 3,699,732-3,744,866
del(mat)	7	46,XY.arr[GRCh37] 12p12.3p12.3(16080794_16591832)x1	del	normal	RP11-726G1: 9,690,668-9,763,137	RP11-489N6: 16,193,015-16,279,962	RP11-681A17: 24,132,898-24,304,940
del(mat)	8a	46,XY.arr[GRCh37] 4q13.2q21.21(69648670_79438425)x1,22q12.3q13.2(33120219_41591000)x3	del	normal	RP11-204H9: 65,296,627-65,298,933	RP11-447E20: 74,569,545-74,645,953	RP11-465D4: 83,171,981-83,352,837
del(mat)	9	46,XY.arr[GRCh37] 16p11.2(28492125_29258477)x1	del	normal	RP11-338J22: 21,613,952-21,791,482	RP11-264B17: 28,899,163-29,042,192	D16Z1: 34,600,001-38,600,000
del(mat)	10	46,XX.arr[GRCh37] 2p16.3(51089735_51608271)x1	del	normal	RP11-478M12: 41,764,179-41,944,204	RP11-391D19: 51,096,198-51,285,965	RP11-17D23: 61,298,029,61,432,988
del(mat)	11a	46,XN.arr[GRCh37] 16p13.11(14913788_15184236)x1,16p13.11(15447845_16494783)x1	del	n.a.	RP11-167B4: 6,225,922-6,399,852	RP11-697G17: 11,178,587-11,361,690	RP11-680G24: 14,904,680-15,039,166
del(mat)	11b	46,XN.arr[GRCh37] 16p13.11(14913788_15184236)x1,16p13.11(15447845_16494783)x1	del	n.a.	RP11-697G17: 11,178,587-11,361,690	RP11-114I21: 15,693,500-15,860,309	RP11-338J22: 21,613,952-21,791,482
del(mat)	12	46,XN.arr[GRCh37] 1q43q44(243372362_243729305)x1	del	normal	RP11-76K24: 223,539,558-223,708,745	RP11-411G13: 243,428,699-243,332,737	subtel 1qter: ~249,000,000
del(mat)	13a	46,XY.arr[GRCh37] Xp22.33/Yp11.32(1804605_2068089)x3,8p23.1p22(9719390_13009841)x3,16p12.2(21601904_21739542)x1	del	normal	RP11-49G12: 16,129,098-16,285,870	RP11338J22: 21,613,952-21,791,482	CTA-249B10: 25,350,095-25,566,752
del(mat)mos	14a	46,XN.arr[GRCh37] 14q12(27375301_29775139)x1,15q11.2(22770421_23288350)x1	both dels present in 50% of cells no inv in normal cells	normal	RP11-1142D18: 28,775,834-28,914,263	RP11-26M6: 34,865,867-35,052,633	D14Z1: 16,100,001-19,100,000
del(mat)mos	14b	46,XN.arr[GRCh37] 14q12(27375301_29775139)x1,15q11.2(22770421_23288350)x1	both dels present in 50% of cells no inv in normal cells	normal	D15Z3: 19,000,001-20,700,000	RP11-307C10: 22,973,229-23,141,039	RP11-932O9: 30,080,860-30,206,123
del(pat)	15	46,XX.arr[GRCh37] 7q11.23q21.11(76958008_77637733)x1	normal	del	RP11-450O3: 72,289,034-72,777,989	RP4-562A11: 77,133,285-77,277,250	RP4-784G16: 82,519,489-82,662,652
del(pat)	16	46,XY.arr[GRCh37] 1q21.1(145388977_145746493)x1	normal	del	D1Z5: 125,000,001-128,900,000	RP11-30I17: 145,462,695-145,650,534)	RP11-110I3: 152,522,635-152,574,989
del(pat)	17a	46,XN.arr[GRCh37] 16p13.11(14968855_16194578)x1,16p11.2(28503803_29182196)x1	n.a.	del	subtel 16pter: ~2.000-5.000	RP11-1021N1: 15,400,067-15,612,435	RP11-264B17: 28,899,163-29,042,192
del(pat)	17b	46,XN.arr[GRCh37] 16p13.11(14968855_16194578)x1,16p11.2(28503803_29182196)x1	n.a.	del	subtel 16pter: ~2.000-5.000	RP11-1021N1: 15,400,067-15,612,435	RP11-264B17: 28,899,163-29,042,192
del(pat)	18	46,XY. arr[GRCh37] 18p11.32(826084_1852486)x1	normal	del	RP11-291G24: 1,615,963-1,744,182 (due to size/location of deletion - within critical region)	RP11-267C19:1,086,158-1,124,347	D18Z1: 15,400,001-19,000,000
del(pat)mos	19a	46,XX.arr[GRCh37] 2q13(110504318_111365996)x1,15q11.2q13.1(23717226_28513166)x1	normal	del present in 77% of cells no inv in normal cells	RP11-332H14: 105,786,526-105,987,443	RP11-845E8: 110,820,185-110,991,352	RP11-368K23: 115,175,361-115,377,097
del(pat)mos	20	46,XY.arr[GRCh37] 7q22.1(99510486_99606671)x1	normal	del present in 67% of cells no inv in normal cells	RP5-998H4:88,833,340-88,930,097	RP4-604G5: 99,527,015-99,546,243	RP11-418P20: 101,427,418-101,590,083
dup(mat)	21	46,XN.arr[GRCh37] 15q11.2(22770421_23206905)x3	dup	normal	D15Z3: 19,000,001-20,700,000	RP11-289D12: 22,882,129-22,935,229	RP11-736I24: 30,908,751-31,051,705
dup(mat)	22	46,XN.arr[GRCh37] 5q11.1q11.2(49584189_53954821)x3	dup	n.a.	RP11-301A5: 40,947,214-41,122,092	RP11-160F8: 53,329,491-53,484,503	RP11-103A15: 60,511,679-60,666,928
dup(mat)	8b	46,XY.arr[GRCh37] 4q13.2q21.21(69648670_79438425)x1,22q12.3q13.2(33120219_41591000)x3	dup	normal	RP11-76E8: 24,471,716-24,664,240	RP11-89D12: 36,271,500-36,341,093	CTA-960C9: 42,042,811-41,910,036
dup(mat)	23	46,XN.arr[GRCh37] 3q29(193810578_194693229)x3	dup	normal	RP11-110C15: 185,129,34-185,285,428	RP11-279P10: 194,086,530-194,418,495	subtel 3qter: ~198,000,000
dup(mat)	24	46,XN.arr[GRCh37] 3q29(195690227_197344176)x3	dup	n.a.	RP11-95L3: 190,566,691-190,942,909	RP11-470E12: 196,359,811-197,043,767	subtel 3qter: ~198,000,000
dup(mat)	25	46,XY.arr[GRCh37] 19p13.3(2849385_5278867x3)	dup	n.a.	subtel 19pter: ~2.000-5.000	RP11-500M22: 4,855,627-4,856,822	RP11-90A8: 10,927,971-11,090,343
dup(mat)mos	26	46,XY.arr[GRCh37] 22q11.21(18661749_22010289)x3	dup present in 53% of cells no inv in normal cells	n.a.	RP11-172D7: 17,759,281-17,959,644	RP11-1058B20: 21,216,527-21,433,067	CTA-445C9: 26,898,599-27,029,896
dup(mat)mos	27	46,XN.arr[GRCh37] 7q34q36.3(139307835_15916310)x3	dup present in 67% of cells no inv in normal cells	normal	RP11-239G19: 134,286,779-134,371,860	RP4-807C15: 144,396,715-144,512,466	subtel 7qter: ~159,000,000
dup(pat)	28	46,XN.arr[GRCh37] 4q13.1(62307976_66255447)x3	normal	dup	RP11-16N2: 61,968,283-62,059,556	RP11-498E11: 66,082,334-66,083,151	RP11-373J21: 73,102,510-73,277,502
dup(pat)	29	46,XX.arr[GRCh37] 7q31.31q31.33(118880796_126476782)x3	n.a.	dup	RP11-105B19:118,842,071-119,019,367 (due to size of duplication - within critical region)	RP11-376O14:120,161,712-120,544,902	RP11-224A1: 127,588,877-127,894,397
dup(pat)	30	46,XN.arr[GRCh37] 4q25(111262617_111919663)x3	normal	dup	RP11-438P8: 104,276,802-104,433,24	RP11-380D23: 111,440,998-111,642,624	RP11-320L7: 117,741,759-117,840,327
dup(pat)	31	46,XN.arr[GRCh37] 13q12.13(26246442_27539520)x3	normal	dup	D13Z1: 16,300,001-19,500,000	RP11-570F6: 27,151,023-27,151,812	RP11-44J9: 27,190,613-27,360,570
dup(pat)	13b	46,XY.arr[GRCh37] Xp22.33/Yp11.32(1804605_2068089)x3,8p23.1p22(9719390_13009841)x3,16p12.2(21601904_21739542)x1	normal	dup	RP11-121N11: 7,308,138-7,318,429	RP11-24D9: 12,389,117-12,546,611	RP11-90I3: 16,716,673-16,894,504
inv(mat)	32	46,XY.arr[GRCH37] 4q21.21q21.23(80569182_86719165)x1	inv(4)(q21.21q21.23)	normal	RP11-373J21: 73,102,510-73,277,502	RP11-100N20: 81,979,989-82,113,977	RP11-484F3: 92,842,798-93,017,723
inv(mat)	33	46,XN.arr[GRCh37] 20p12.3(6296284_8586513)x1	inv(20)(p12.3p12.?1)	normal	RP5-852M4: 398,493-456,919	RP11-164M15: 7,340,381-7,528,529	RP11-80N12: 16,775,471-16,948,316
inv(mat)	34	46,XN arr [GRCh38] 1p36.13p16.11(16806048_27432310)x3	inv	n.a.	RP11-265F14: 15,758,106-15,938,510	RP11-69E9: 23,082,023-23,263,410	RP3-437I16: 29,608,535-29,728,919
inv(mat)	35	46,XY arr[GRCH37] 17q12(34816424_36207540)x3	inv(17)(q12q12~21.1)	normal	RP11-403E9: 28,495,981-28,669,176	RP11-141B22: 34,900,255-35,091,561	RP11-115K3: 36,066,619-36,248,235
inv(mat)	36	46,XY,del(17)(q21.31q21.31); deletion about GRCh37: 50000000_52000000	inv(17)(q21.31q22)	n.a.	RP11-782E1: 43,983,233-44,203,399	RP11-780G14: 50,936,923-51,112,469	D17Z1: 22,200,001-25,800,000
inv(mat)	37	46,XY.arr[GRCh37] 7p12.3p14.1(39342046_46070555)x1	inv(7)(p12.3p14.1)	n.a.	RP11-313D2: 31,569,957-31,728,811	RP11-220B2: 40,230,858-40,281,889	RP11-436F9: 54,332,494-54,470,182
inv(mat)	38	46,XX.arr[GRCh37] 4q13.3q22.1(75913568_93136797)x1	inv(4)(q13.3q22.1)	normal	D4Z1: 48,200,001-52,700,000	RP11-110P12: 82,018,118-82,182,512	RP11-354C17: 96,775,069-96,934,570
inv(mat)	39	46,XX.arr[GRCh37] 16p11.2(29652999_30198600)x1	inv(16)(p11.2p11.2)	n.a.	RP11-338J22: 21,613,952-21,791,482	RP11-114A14: 29,985,733-30,151,818	D16Z1: 34,600,001-38,600,000
inv(mat)mos	40	46,XN,del(17)(q21.31q21.31); deletion about GRCh37: 40900000_44900000	inv(17)(q21.31q21.33)[5/21]	normal	D17Z1: 22,200,001-25,800,000	RP11-782E1: 43,983,233-44,203,399	RP11-515E23: 53,545,427-53,588,299
inv(mat)mos	41	46,XY.arr[GRCh37] 2q23.1q23.2(148969208_150244770)	inv(2)(q22.3q23.3)[8/17]	normal	RP11-107E5: 145,164,538-145,324,328	RP11-659J19: 149,247,390-149,434,450	RP11-815O15: 157,018,715-157,208,271
inv(pat)	42	46,XN.arr[GRCh37] 7q32.3q33(129296328_135770066)x1	normal	inv(7)(q32.3q33)	RP11-106F1: 122,761,819-122,928,853	RP11-36B6:130,474,967-130,474,967	RP11-1220K2: 141,811,554-141,922,124
inv(pat)	43	46,XY.arr[GRCh37] 7q31.32q32.2(122656466_129768923)x1	normal	inv(7)(q31.31q32)	RP11-126C19: 118,200,889-118,352,851	RP11-128A6: 128,963,629-129,121,689	RP11-269N18: 138,341,354-138,443,333
inv(pat)	44	46,XY.arr[GRCh37] 6q21q22.31(112070324_118946139)x1	normal	inv(6)(q21q22.31)	RP11-1145D19: 103,758,863-103,906,909	RP11-142L7: 112,380,142-112,568,919	RP1-230I3: 118,569,487-118,681,250 (due to size of deletion - within critical region)
inv(pat)	45	46,XY.arr[GRCh37] 15q26.1q26.3(93473513_99090235)x1	n.a.	inv	RP11-7M10: 85,269,775-85,416,530	RP11-185D5: 94,437,359-94,437,959	subtel 15qter: ~102,000,000
inv(pat)	46a	46,XY.arr[GRCh37] 2p14(64369301_66609006)x1,2q31.2q31.3(178845356_181725074)x1	normal	inv(2)(p14p13.?2)	RP11-17D3: 61,298,029-61,432,988	RP11-554F14: 66,540,604-66,721,065	RP11-51I5: 74,047,034-74,220,692
de novo	47	46,XN,del(15)(q13.2-q13.3); deletion about GRCh37: 25000000_35000000	normal	normal	RP11-307C10: 22,973,229-23,141,039	RP11-348B17: 31,294,216-31,334,505	RP11-261P5: 37,972,488-38,119,608
de novo	48	46,XN.arr[GRCh37] 8q24.3q24.3(142840000-145170000)x1	normal	normal	RP11-976O13: 141,425,246-141,608,390	RP5-1118A7: 144,432,342-144,432,448	RP11-639O3: 146,067,709-146,265,494
de novo	49	46,XY.arr[GRCh37] 19p13.2p13.3(726462_6684642)x3	normal	normal	CTD-2589F14: 478,636-702,131	RP11-330I7: 6,572,444-6,930,792	CTC-496P20: 13,413,543-13,637,973
de novo	50	46,XX.arr[GRCh37] 1p32.1p31.1(61248290_70431058)x1	normal	normal	RP4-668G5 61,271,926-61,418,672 (due to size of deletion - within critical region)	RP11-143H12: 71,181,194-79,363,672	RP5-944F13:70,103,142-70,216,656
de novo	51	46,XX.arr[GRCh37] 7q31.1q31.1(111227035_111599690)x1	normal	normal	RP5-892G19: 106,276,378-106,386,410	RP11-97O21: 111,370,039-111,523,525	RP11-807H17: 125,044,775-125,207,696
de novo	52	46,XN.arr[GRCh37] 14q12(25843560_29938629)x1	normal	normal	RP11-332N6: 20,814,125-20,814,672	RP11-120I18: 28,464,248-28,626,143	RP11-661M22: 30,870,173-31,083,025
de novo	53	46,XN.arr[GRCh37] 16p11.2(29664618_30192347)x1	normal	normal	RP11-32I24: 16,601,827-16,808,271	RP11-114A14: 29,985,733-30,151,818	D16Z1: 34,600,001-38,600,000
de novo	19b	46,XX.arr[GRCh37] 2q13(110504318_111365996)x1,15q11.2q13.1(23717226_28513166)x1	normal	normal	RP11-307C10: 22,973,229-23,141,039	RP11-446P9: 26,157,784-26,272,283	RP11-122D10: 37,124,833-37,270,098
de novo	54	46,XY.arr[GRCh37] 12q12q13.11(45161827_47383364)x1	normal	normal	D12Z3: 33,300,001-38,200,000	RP11-394C19: 46,455,234-46,617,562	RP11-181L23: 57,831,733-58,001,868
de novo	55	46,XX.arr[GRCh37] 13q22.2q31.1(76531825_81973195)x1	normal	normal	RP11-555G22:73,353,947-73,509,116	RP11-80N10: 81,305,303-81,469,021	RP11-478H12: 88,479,949-88,534,829
de novo	56	46,XN arr[GRCH37] 10q22.3q23.2(81567158_88970591)x1	normal	normal	RP11-58O1: 72,647,813-72,768,100	RP11-846O9: 81,680,783-81,834,493	RP11-643L7: 88,675,913-88,860,902 (due to size of deletion - within critical region)
de novo	57	46,XY.arr[GRCh37] 7p15.3p15.2(24876847_27632249)x1	normal	normal	RP11-451F11: 23,748,028-23,838,007	RP5-1066K24: 26,410,517-26,542,073	RP11-781A18: 28,009,646-28,200,287
de novo	58	46,XN,del(6)(q13q15); deletion about GRCh37: 72000000-9200000	normal	normal	RP11-387L5:68,358,465-68,505,983	RP11-214H13: 87,520,233-87,579,263	RP11-482L14: 95830553-96039148
de novo	59	46,XX,arr[GRCh37] 4q21.22q22.1(83188903_91577576)x1	normal	normal	RP11-110P12: 82,018,118-82,182,512	RP11-116F20: 90,527,687-90,698,555	RP11-297E12: 98,114,972-98,305,778
de novo	60	46,XN.arr[GRCh37] 4q35.2(187522788_188962419)x3	normal	normal	RP11-87F15: 177,229,419-177,241,609	RP11-91J3:188,285,250-188,439,933	subtel 4qter: ~170,000,000
de novo	61	46,XN.arr[GRCh37] 3q26.3q27.3(181574087_187126569)x1	normal	normal	RP11-80M12:168,849,719-168,989,951	RP11-14I2: 183,331,408-183,334,530	subtel 3qter: ~198,000,000
de novo	62	46,XY arr[GRCh37] 6q21q22.33(113203440_127770267)x1	normal	normal	RP11-638G1: 113,177,824-113,337,017 (due to size of deletion - within critical region)	RP11-100A16: 121,028,121-121,205,654	RP11-485E9: 144,241,136-144,422,820
de novo	63	46,XN.arr[GRCh37] 3p14.1p12.3(68514420_79789053)x1	normal	normal	RP11-129K20: 62,936,105-63,109,888	RP11-20B7: 73,725,061-73,894,162	D3Z1: 87,900,001-96,800,000
de novo	64	46,XX arr[GRCh37] 12q15q21.1(69214701_71683573)x1	normal	normal	RP11-410B16: 61,926,855-62,084,090	RP11-320P7: 70,612,912-70,615,642	RP11-44H8: 80,056,80,221,795
de novo	65	46,XN.arr[GRCh37] 16q24.1q24.2(85051653_87840577)x1	normal	normal	D16Z3: 38,600,001-47,000,000	RP11-514D23: 86,255,029-86,256,335	subtel 16qter: ~90,000,000
de novo	66	46,XN.arr[GRCh37] 7p15.3(23981948_25099506)x4	normal	normal	RP11-124L22: 13,868,295-14,019,680	RP11-343P21: 24,544,979-24,555,282	RP11-21G7: 38,631,108-38,819,028
de novo	67	46,XN.arr[GRCh37] 9q22.31q22.33(94277586_99658197)x1	normal	normal	RP11-66D1: 83,761,918-83,908,842	RP11-615P17: 95,380,901-95,565,095	RP11-80H12: 103,711,080-103,876,127
de novo	68	46,XN.arr[GRCh37] 16q24.1q24.3(86935808_89490039)x1	normal	normal	RP11-358L22: 78,049,028-78,196,800	RP11-830F9: 88,833,664-89,063,953	subtel 16qter: ~90,000,000
de novo	69	46,XN,del(2)(q31.1q31.1); deletion about GRCh37: 169700001_178000000	normal	normal	RP11-452N17: 165,353,981-165,528,405	RP11-343H10: 173,460,507-173,617,139	RP11-358M9: 182,279,425-182,466,643
de novo	70	46,XN.arr[GRCh37] 21q22.12q22.2(37287518_4094744)x1	normal	normal	RP11-422J22: 36,036,464-36,200,991	RP1-128M19: 40,645,445-40,777,089	subtel 21qter: ~48,000,000
de novo	71	46,XN.arr[GRCh37] 5q35.2q35.3(175416110_180000220)x1	normal	normal	RP11-1143C4:172,049,421-172,205,020	RP11-1252I4:177,939,622-177,983,054	subtel 5qter: ~179,000,000
de novo	72	46,XN.arr[GRCh37] 4q21.1q21.21(76442167_82183083)x3	normal	normal	RP11-597F18: 69,399,882-69,407,883	RP11-377G16: 81,097,203-81,291,354	RP11-254A24: 92,464,408 -92,583,423
de novo	73	46,XN.arr[GRCh37] 10q11.22q11.23(48663585_51374511)x3	normal	normal	RP11-13E1: 49,299,274-49,451,532	RP11-371O16: 59,335,945-59,336,678	D10Z1: 38,000,001-42,300,000
de novo	46b	46,XY.arr[GRCh37] 2p14(64369301_66609006)x1,2q31.2q31.3(178845356_181725074)x1	normal	normal	RP11-244E6: 170,381,154-170,831,204	RP11-174N13: 188,298,609-188,561,101	RP11-65L3: 179,258,029-61,432,988
de novo	74	46,XN.arr[GRCh37] 7q32.3q33(131707914_132988620)x3	normal	normal	RP11-384A20 : 121,527,541-121,685,486	RP11-193I17: 131,813,795-132,041,727	RP5-1173P7: 140,745,732-140,874,954
